# Supplementary material for: Optical fractal in cryogenic environments based on distributed feedback Bragg photonic crystals
Source: PLoS One. 2023 Sep 21;18(9):e0291863. doi: 10.1371/journal.pone.0291863 (PMC10513194; doi:10.1371/journal.pone.0291863)
Supplement: S1 Data — (ZIP) [file pone.0291863.s001.zip]

Archive with 64 entries (58 files):
- Minimal underlying data set/Fig2/
- Minimal underlying data set/Fig2/Fig2a.m
- Minimal underlying data set/Fig2/Fig2a.mat
- Minimal underlying data set/Fig2/Fig2b.m
- Minimal underlying data set/Fig2/Fig2b.mat
- Minimal underlying data set/Fig2/Fig2c.m
- Minimal underlying data set/Fig2/Fig2c.mat
- Minimal underlying data set/Fig2/Fig2d.m
- Minimal underlying data set/Fig2/Fig2d.mat
- Minimal underlying data set/Fig2/jxconstants.m
- Minimal underlying data set/Fig2/jxfigure.m
- Minimal underlying data set/Fig2/jxlabel.m
- Minimal underlying data set/Fig2/jxplot.m
- Minimal underlying data set/Fig2/jxprint.m
- Minimal underlying data set/Fig2/jxprinteps.m
- Minimal underlying data set/Fig3/
- Minimal underlying data set/Fig3/Fig3a.m
- Minimal underlying data set/Fig3/Fig3a.mat
- Minimal underlying data set/Fig3/Fig3b.m
- Minimal underlying data set/Fig3/Fig3b.mat
- Minimal underlying data set/Fig3/jxconstants.m
- Minimal underlying data set/Fig3/jxfigure.m
- Minimal underlying data set/Fig3/jxlabel.m
- Minimal underlying data set/Fig3/jxplot.m
- Minimal underlying data set/Fig3/jxprint.m
- Minimal underlying data set/Fig3/jxprinteps.m
- Minimal underlying data set/Fig4/
- Minimal underlying data set/Fig4/Fig 4a.mph
- Minimal underlying data set/Fig4/Fig 4b.mph
- Minimal underlying data set/Fig4/Fig 4c.mph
- Minimal underlying data set/Fig4/Fig 4d.mph
- Minimal underlying data set/Fig5/
- Minimal underlying data set/Fig5/Fig5a.m
- Minimal underlying data set/Fig5/Fig5a.mat
- Minimal underlying data set/Fig5/Fig5b.m
- Minimal underlying data set/Fig5/Fig5b.mat
- Minimal underlying data set/Fig5/Fig5c.m
- Minimal underlying data set/Fig5/Fig5c.mat
- Minimal underlying data set/Fig5/Fig5d.m
- Minimal underlying data set/Fig5/Fig5d.mat
- Minimal underlying data set/Fig5/jxconstants.m
- Minimal underlying data set/Fig5/jxfigure.m
- Minimal underlying data set/Fig5/jxlabel.m
- Minimal underlying data set/Fig5/jxplot.m
- Minimal underlying data set/Fig5/jxprint.m
- Minimal underlying data set/Fig5/jxprinteps.m
- Minimal underlying data set/Fig6/
- Minimal underlying data set/Fig6/Fig 6a.mph
- Minimal underlying data set/Fig6/Fig 6b.mph
- Minimal underlying data set/Fig6/Fig 6c.mph
- Minimal underlying data set/Fig6/Fig 6d.mph
- Minimal underlying data set/Fig7/
- Minimal underlying data set/Fig7/Fig7a.m
- Minimal underlying data set/Fig7/Fig7a.mat
- Minimal underlying data set/Fig7/Fig7b.m
- Minimal underlying data set/Fig7/Fig7b.mat
- Minimal underlying data set/Fig7/Fig7c.m
- Minimal underlying data set/Fig7/Fig7c.mat
- Minimal underlying data set/Fig7/jxconstants.m
- Minimal underlying data set/Fig7/jxfigure.m
- Minimal underlying data set/Fig7/jxlabel.m
- Minimal underlying data set/Fig7/jxplot.m
- Minimal underlying data set/Fig7/jxprint.m
- Minimal underlying data set/Fig7/jxprinteps.m
