# Supplementary material for: Optical fractal in cryogenic environments based on distributed feedback Bragg photonic crystals
Source: PLoS One. 2023 Sep 21;18(9):e0291863. doi: 10.1371/journal.pone.0291863 (PMC10513194; doi:10.1371/journal.pone.0291863)
Supplement: S1 Data — (ZIP) [file pone.0291863.s001.zip › Minimal underlying data set/Fig2/jxconstants.m]

% Õæ¿ÕÖÐµÄ¹âËÙ£ºc0=2.99792458*10^8 [m/s] 
% Õæ¿Õ´Åµ¼ÂÊ£ºmu0=12.566370614*10^(-7) [N/A^2][»òH/m](¼´4*pi*10^(-7)) 
% Õæ¿ÕµçÈÝÂÊ£ºeps0=1/(muz*c^2)=8.854187817*10^(-12) [A*s/(V*m)][»òF/m] 
% ÆÕÀÊ¿Ë³£Êý£ºh=6.6260755*10^(-34) [J*s]=4.1356692*10^(-15) [eV*s] 
% Ô¼»¯ÆÕÀÊ¿Ë³£Êý£ºhbar=h/(2*pi)=1.05457266*10^(-34) [J*s]=6.5821220*10^(-16) [eV*s] 
% ÔªµçºÉ£ºe=1.60217733*10^(-19) [C] 
% ¾«Ï¸½á¹¹³£Êý£ºalpha=e^2/(2*eps0*h*c)=1/137.0359895=7.29735308*10^(-3) 
% ¸´ºÏ³£Êý£ºhc=1239.84244 [eV*nm] 
%          hc/(2*pi)=197.327053 [eV*nm] 
%          e^2/(4*pi*epz)=1.43996518 [eV*nm] 
% ÀïµÂ²®³£Êý£ºR=m_e*c*alpha^2/(2*h)=1.0973731534*10^7/m 
% °¢·üÙ¤µÂÂÞ³£Êý£ºN_A=6.0221367*10^(23)/mol 
% Ä¦¶ûÆøÌå³£Êý£ºR=8.314510 [J/(mol*K)] 
% ·¨À­µÚ³£Êý£ºF=96485.309 [C/mol] 
% ²£¶ú×ÈÂü³£Êý£ºk=R/N_A=1.380658*10^(-23)[J/K]=8.617385*10^(-5) [eV/K] 
% ÀíÏëÆøÌåÄ¦¶ûÌå»ý£ºV[m]=22.41410*10^(-3)m^3/mol 
% µç×ÓÖÊÁ¿£ºm_e=9.1093897*10^(-31)Kg=0.51099906MeV/c^2 
% ÖÊ×ÓÖÊÁ¿£ºm_p=1.6726231*10^(-27)Kg=938.27231MeV/c^2 
% ÖÐ×ÓÖÊÁ¿£ºm_n=1.6749286*10^(-27)Kg=939.56563MeV/c^2 
% ë°ºËÖÊÁ¿£ºm_d=3.3435860*10^(-27)Kg=1875.61339MeV/c^2 
% µç×ÓºÉÖÊ±È£º-e/m_e=-1.75881962*10^(11) [C/Kg] 
% ²£¶û°ë¾¶£ºa_0=epz*h^2/(pi*m_e*e^2)=0.529177249*10^(-10)m 
% µç×Ó¾­µä°ë¾¶£ºr_e=e^2/(4*pi*epz*m_e*c^2)=2.81794092*10^(-15)m 
% µç×Ó¿µÆÕ¶Ù²¨³¤£ºlambda_e=h/(2*pi*m_e*c)=3.86159323*10^(-13)m 
% ²£¶û´Å×Ó£ºmu_B=he/(4*pi*m_e)=9.2740154*10^(-24) [J/T]=5.78838263*10^(-5) [eV/T] 
% µç×Ó´Å¾Ø£ºmu_e=9.2847701*10^(-24) [J/T]=1.001159652193*mu_B=g_s*mu_B/2 
% ºË´Å×Ó£ºmu_N=he/(4*pi*m_p)=5.0507866*10^(-27) [J/T]=3.15245166*10^(-8) [eV/T] 
% ÖÊ×Ó´Å¾Ø£ºmu_p=1.41060761*10^(-26)J/T=2.792847386*mu_N 
% ÖÐ×Ó´Å¾Ø£ºmu_n=-0.96623707*10^(-26)J/T=-1.91304275*mu_N 
% Ô­×ÓÖÊÁ¿µ¥Î»£º1u=m[C12]/12=1.6605402*10^(-27)Kg=931.49432MeV/c^2 
% ÄÜÁ¿×ª»»Òò×Ó£º1eV=1.60217733*10^(-19)J=1.78266270*10^(-36)Kg*c^2=1.07354385*10^(-9)u*c^2
% ¾ø¶ÔÁã¶È£º0K=-273.15 Degree

%global nm um mm cm kHz MHz GHz THz femto pico nano c0 e_charge mu0 eps0 h_planck h_bar eV jxcolor

nm=1e-9; % nanometer
um=1e-6; % micron

kHz=1e3;  % kiloHertz
MHz=1e6;  % MillionHertz 
GHz=1e9;  % GigaHertz
THz=1e12; % TeraHertz

femto=1e-15; % femtosecond
pico=1e-12; % picosecond
nano=1e-9;  % nanosecond

c0=2.99792458*10^8;
e_charge=1.60217733*10^(-19);
m_e=9.1093897*10^(-31);
mu0=12.566370614*10^(-7);
eps0=8.854187817*10^(-12);
eta0=sqrt(mu0/eps0);

h_planck=6.6260755*10^(-34);
h_bar=1.05457266*10^(-34);
eV=1.60217733*10^(-19);
kB=1.380658*10^(-23);
alpha0=e_charge^2*eta0/(2*h_planck);
%==============================================================================================
jxcolor={[0,0,1];[0,0.5,0];[1,0,0];[0,0.75,0.75];[0.75,0,0.75];[0.75,0.75,0];[0.25,0.25,0.25]};
