# Supplementary material for: Optical fractal in cryogenic environments based on distributed feedback Bragg photonic crystals
Source: PLoS One. 2023 Sep 21;18(9):e0291863. doi: 10.1371/journal.pone.0291863 (PMC10513194; doi:10.1371/journal.pone.0291863)
Supplement: S1 Data — (ZIP) [file pone.0291863.s001.zip › Minimal underlying data set/Fig2/jxfigure.m]

function figureid=jxfigure(varargin)
% h=jxfigure(a,b)
% jxfigure(a,b)
% jxfiure(f*i): creat a figure with the handle f
%JXFIGURE - create figure
%
% Syntax:  
%          h=jxfigure;jxfigure;
%          jxfigure(a,b);
%          jxfigure(fid*i,a,b);
%          jxfigure(fid*i,a);
%
% Inputs:
%    fid - handle of figure
%    a - width factor
%    b - height factor
%
% Outputs:
%    h - handle of figure
%    
% Example:
%      jxfigure;
%      jxfigure(0.5);
%      jxfigure(0.8,0.5);
%      jxfigure(101i,0.8,0.5);
%      jxfigure(101i,0.5);
%      jxfigure(101i);


error(nargchk(0,3,nargin));

switch nargin
    case 0
        a=1;b=1;
        fh=figure;
    case 1
        vv=varargin{1};
        if isreal(vv)
            a=vv;b=vv;
            fh=figure;
        else
            if ishandle(imag(vv))
                figure(imag(vv));
                return;
            end
            a=1;b=1;
            fh=figure(imag(vv));
        end
        
    case 2
        v1=varargin{1}; v2=varargin{2};
        if isreal(v1) && isreal(v2)
            a=v1;b=v2;
            fh=figure;
        elseif ~isreal(v1)
            fh=figure(imag(v1));
            a=v2;b=v2;
        end
    case 3
        v1=varargin{1}; v2=varargin{2}; v3=varargin{3};
        fh=figure(imag(v1));
        a=v2;
        b=v3;
end

if nargout==0;end;
h1=figure;xx=get(gcf,'position');close(h1);
set(fh,'position',[xx(1)+(1-a)*xx(3)/2,xx(2)+(1-b)*xx(4),xx(3)*a,xx(4)*b]);

if nargout>0
    figureid=fh;
end
return
