# Supplementary material for: Optical fractal in cryogenic environments based on distributed feedback Bragg photonic crystals
Source: PLoS One. 2023 Sep 21;18(9):e0291863. doi: 10.1371/journal.pone.0291863 (PMC10513194; doi:10.1371/journal.pone.0291863)
Supplement: S1 Data — (ZIP) [file pone.0291863.s001.zip › Minimal underlying data set/Fig2/jxlabel.m]

function jxlabel(varargin)
%JXLABEL   Title and labels setting.
%   JXLABEL(xlabel,ylabel,title) sets the x and y labels and the title of
%   plots.
%   JXLABEL(title) sets the title.
%   JXLABEL(xlabel,ylabel) sets x and y lables.
%   JXLABEL(xlabel,ylabel,zlabel) sets x, y, and z label.
%   JXLABEL(xlabel,ylabel,title) sets x, y labels and title.
%   JXLABEL(xlabel,ylabel,zlabel,title) sets x, y, z labels and title.
%   JXLABEL('off') remove all the labels and title in the figure.
%
%   see also JXFONT
error(nargchk(0,4,nargin));
fontsize=get(gca,'fontsize')+2;
switch nargin
    case 4
        [jx1,jx2,jx3,jx4]=varargin{:};
            xlabel(jx1,'fontsize',fontsize);
            ylabel(jx2,'fontsize',fontsize);
            zlabel(jx3,'fontsize',fontsize);
            title(jx4,'fontsize',fontsize);
    case 3   
        [jx1,jx2,jx3]=varargin{:};
        if is3dplot
            xlabel(jx1,'fontsize',fontsize);
            ylabel(jx2,'fontsize',fontsize);
            zlabel(jx3,'fontsize',fontsize);
        else
            xlabel(jx1,'fontsize',fontsize);
            ylabel(jx2,'fontsize',fontsize);
            title(jx3,'fontsize',fontsize);
        end
    case 2
        [jx1,jx2]=varargin{:};
        xlabel(jx1,'fontsize',fontsize);
        ylabel(jx2,'fontsize',fontsize);
    case 1
        jx1=varargin{:};
        if ~strcmp(jx1,'off')
            title(jx1,'fontsize',fontsize);
        else
            xlabel('');ylabel('');zlabel('');title('');
        end;
    otherwise
        return;
end
jxmargin;
% jxmargin can not be used here because the subplots may have different size.
return

function stat=is3dplot
% judge if the plot is 3d or not
[az el] = view;
if az ~= 0 || el ~= 90
    stat=1;
else 
    stat=0;
    %error('MATLAB:gtext:InvalidView', 'View must be two-dimensional.')
end
return
