# Supplementary material for: Optical fractal in cryogenic environments based on distributed feedback Bragg photonic crystals
Source: PLoS One. 2023 Sep 21;18(9):e0291863. doi: 10.1371/journal.pone.0291863 (PMC10513194; doi:10.1371/journal.pone.0291863)
Supplement: S1 Data — (ZIP) [file pone.0291863.s001.zip › Minimal underlying data set/Fig2/jxplot.m]

function hp=jxplot(varargin)
%JXFONT - axes font size and linewidth settings
%
% Syntax:  h1=jxplot(v1,v2)
%          h1=jxplot(v1,v2,s)
%          h1=jxplot(v1,[v21;v22;v23],{s1,s2,s3})
%          h2=jxplot(v1,[v21;v22;v23],{{s1,a1+b1i},{s2,a2+b2i},{s3,a3+b3i}})
%
% Inputs:
%    v1,v2 - plotted data
%    s - line style, see jxlinestyle
%    a-bi - a: makersize; b: number of markers; b>0:markerface white, b<0: markerface filled
%    h1 - line handles
%    h2 - handles of lines with line and markers: h2=hr+jhi,hr is for lines, hi is for lines with markers.
% Outputs: none
%
% Example:
%         x1=linspace(0,10,500);
%         h=jxplot(x1,[sin(x1);cos(x1)],{{'s1:',20i},{'o2:',20i}});jxlegend(imag(h),'sin(x)','cos(x)',5);jxprint(1);
%
%         h=jxplot(x1,[sin(x1);cos(x1)],{'s1:','o2:'});jxlegend(imag(h),'sin(x)','cos(x)',5);jxprint(1);
%         
%         jxplot('x',[1.2,2,3.1],'--r');
%         jxplot('y',[1.2,2,3.1],'--3');
%
% Other m-files required: none
% Subfunctions: jxlegend jxfont jxmargin jxlinestyle jxprint
% MAT-files required: none
%
% See also:
%       JXLABEL JXMARGIN JXFIGSIZE JXAXSIZE

% Author: Bing Wang
% Institute of Materials and Research Engineering,3 Research Link, Singapore 117602
% email address: wang_wells@hotmail.com
% June 2010; Last revision: 27-Dec-2010
if ishold; holdstat=1;else holdstat=0;end;
switch nargin
    case 2
        v1=varargin{1};v2=varargin{2};
        hplot=jxplotvar2(v1,v2);
    case 3
        v1=varargin{1};v2=varargin{2};v3=varargin{3};
        if ischar(v1) % plot vertical or horizental lines
            xm=xlim;ym=ylim;
            [l,m,c]=jxlinestyle(v3);
            switch v1
                case 'x'
                    for ii=1:length(v2);
                        hplot(ii)=plot([v2(ii),v2(ii)],ylim);hold on
                    end
                    set(hplot,'linestyle',l,'marker',m,'color',c,'markerface',get(gca,'color'));
                    if strcmp(l,'none'); set(hplot,'markerface','none');end; % with only marker it is transparent 
                    hold off;
                case 'y'
                    for ii=1:length(v2);
                        hplot(ii)=plot(xlim,[v2(ii),v2(ii)]);hold on
                    end
                    set(hplot,'linestyle',l,'marker',m,'color',c,'markerface',get(gca,'color'));
                    if strcmp(l,'none'); set(hplot,'markerface','none');end; % with only marker it is transparent 
                    hold off;
            end
            if ~holdstat
                set(gca,'position',[0.1,0.1,0.8,0.8]);
                jxtick(0.015);
                jxfont;
            end
            
            if nargout>0;hp=hplot;end;
            return;
        end
        
        
        if ~iscell(v3); v3={v3}; end;
        sn=length(v3);
        if iscell(v3) && ~iscell(v3{1}) % jxplot(x,[y1;y2],{'rs:','bo:'})
            hplot=jxplotvar2(v1,v2);if isempty(hplot);return;end;
            if sn~=length(hplot); error('Plot handle and ''s'' must be the same length.');end;
            for ii=1:sn
                [l,m,c]=jxlinestyle(v3{ii});
                set(hplot(ii),'linestyle',l,'marker',m,'color',c,'markerface',get(gca,'color'));
                if strcmp(l,'none'); set(hplot(ii),'markerface','none');end; % with only marker it is transparent 
            end
            
        elseif iscell(v3) && iscell(v3{1})
            if size(v1,1)~=size(v2,1); v1=repmat(v1,size(v2,1),1);end
            sn=length(v3);
%             if size(v1,1)~=size(v1,1) && size(v1,2)~=size(v1,2); v2=v2.';end;%solve the problem jxfigure;jxplot(x1,x1.',{{'o1'}}) W.B. 19/07/2012
            if sn~=size(v2,1); error('Plot handle and ''s'' must be the same length.');end;
            for ii=1:sn
                hplot_v=jxplotvar3(v1(ii,:),v2(ii,:),v3{ii});if isempty(hplot_v);return;end;
                hold on;
                hplot(ii)=hplot_v(1)+1i*hplot_v(3);
            end
            hold off;
        end
    otherwise
        hplot=plot(varargin{:});
end
if ~holdstat
    set(gca,'position',[0.1,0.1,0.8,0.8]);
    jxtick(0.015);
    jxfont;
end

if holdstat; hold on; else hold off;end;

if nargout>0;hp=hplot;end
return

function hplot=jxplotvar2(v1,v2)
if size(v1,1)==size(v2,1) && size(v1,2)==size(v2,2)  %jxplot([x1;x2],[y1;y2])
    for ii=1:size(v1,1)
        hplot(ii)=plot(v1(ii,:),v2(ii,:));hold on;
    end
else
    hplot=plot(v1,v2);
end
hold off;
return

function hplot=jxplotvar3(v1,v2,vs)
s=vs{1}; N=imag(vs{2}); marker_size=real(vs{2});
[l,m,c]=jxlinestyle(s);
hplot1=plot(v1,v2);hold on;
set(hplot1,'linestyle',l,'color',c);
v10=linspace(v1(1),v1(end),abs(N));
v20=interp1(v1,v2,v10,'spline');
hplot2=plot(v10,v20,m);
set(hplot2,'color',c,'markerface',get(gca,'color'));
if strcmp(l,'none'); set(hplot2,'markerface','none');end; % with only marker it is transparent 
if marker_size~=0; set(hplot2,'markersize',marker_size);end;
if N<0; set(hplot2,'markerface',c);end;
l=get(hplot1,'linestyle');m=get(hplot2,'marker');c=get(hplot1,'color');
mf=get(hplot2,'markerface');mz=get(hplot2,'markersize');
hplot3=plot(nan,nan);
set(hplot3,'linestyle',l,'marker',m,'color',c,'markerface',mf,'markersize',mz,'visible','off');
hplot=[hplot1,hplot2,hplot3];
hold off;
return

function [vv1,vv2]=jxplotmat(v1,v2)
if size(v1,2)~=size(v2,2)
    [ll,n]=max(size(v1,2),size(v2,2));
    mnan=ones(1,ll)*nan;
    for ii=1:size(v1,1)
        vv1(ii,:)=mnan;
        vv1(ii,1:size(v1,2))=v1(ii,:);
    end
    for ii=1:size(v2,1)
        vv2(ii,:)=mnan;
        vv2(ii,1:size(v2,2))=v2(ii,:);
    end
else
    vv1=v1;vv2=v2;
end
return
