# Supplementary material for: Optical fractal in cryogenic environments based on distributed feedback Bragg photonic crystals
Source: PLoS One. 2023 Sep 21;18(9):e0291863. doi: 10.1371/journal.pone.0291863 (PMC10513194; doi:10.1371/journal.pone.0291863)
Supplement: S1 Data — (ZIP) [file pone.0291863.s001.zip › Minimal underlying data set/Fig5/Fig5d.m]

clear all;
clc;
jxconstants;
c_const=c0*10^6;                        % ¹âËÙ£¬µ¥Î»um
eta0=sqrt(eps0/mu0);                    % ½éÖÊµÄ¹âµ¼ÄÉ,ÕâÀïÒ»¶¨Òª×Ô¼º¶¨Òå£¬³ÌÐò°üÀïµÄÄÇ¸ö¸ÕºÃÊÇÕâ¸öµÄµ¹Êý£¬ÄÇÑùÊÇ²»¶ÔµÄ,ÄÇÀïÊÇ×è¿¹


mu=0.3;
muc=mu*eV;                               % Ê¯Ä«Ï©µÄ»¯Ñ§ÊÆ
tau=0.15*pico;                            % Ê¯Ä«Ï©µÄ³ÚÔ¥Ê±¼ä


N =[3 9 27 81];

Te=10;

q=0;
na=3.5583+1i*0.01*q;                               % GaAs
nb=5.81-1i*0.01*q;                               % TiO2
nc=3.5583+1i*0.01*q;                               % µÍÕÛÉäÂÊ½éÖÊµÄÕÛÉäÂÊ£¨·ÅÔÚÈ±ÏÝ¾§ÌåµÄÓÒ±ß£©
nd=1.38-1i*0.01*q;                               % ¸ßÕÛÉäÂÊ½éÖÊµÄÕÛÉäÂÊ£¨·ÅÔÚÈ±ÏÝ¾§ÌåµÄÓÒ±ß£©
% nf=2+i*q;
ne=1.5;                                    % È±ÏÝ½éÖÊe²»¿¼ÂÇ ·ÇÏßÐÔÊ±µÄÕÛÉäÂÊ

n0=1;                                      % Õæ¿ÕÖÐÕÛÉäÂÊ                          
ni=1.0;                                    % ÈëÉä»·¾³
no=1.0;                                    % ³öÉä»·¾³

% f0=1*10^12;                                % 1THz 

lam0=6.1;
Tec=134;


lambda0=1.55;
f0=c_const/lambda0;

lambda0=c_const/f0;

a=lambda0/real(na)/4;
b=lambda0/real(nb)/4;

c=N*a;

%%

degree=0;
theta=degree*pi/180;                               % °ÑÈëÉä½Ç»»³É»¡¶È

C_theta0=sqrt(1-(n0*sin(theta)/ni)^2);              % n0ÊÇ¿ÕÆøÕÛÉäÂÊ,niÊÇÈëÉä·½»·¾³µÄÕÛÉäÂÊ£¬ÒòÎª¼¤¹âÊÇ´ÓÕæ¿Õ´òÈë£¬¹Ê¿¼ÂÇn0 
etai=eta0*ni/C_theta0;                              % ÈëÉä·½¹âÑ§µ¼ÄÉ
C_thetao=sqrt(1-(n0*sin(theta)/no)^2);              % ³öÉä·½»·¾³µÄ³öÉä½Ç¶ÈµÄÓàÏÒ
etao=eta0*no/C_thetao;                              % ³öÉä·½¹âÑ§µ¼ÄÉ 
    
NN=6001;

omega0=2*pi*c_const/lambda0;
omega_gap=omega0*4*asin(abs((na-nb)/(na+nb)))/pi;        % ÄÜÏ¶¿í¶È
omega=omega0+linspace(-1,1,NN)*omega_gap;
lambda=2*pi*c_const./omega;

k0=2*pi./lambda;         

hg1=0.001      %um

%%
for jj=1:4
    
    jj
    
for ii=1:length(lambda)
    ii;
     
    C_thetaa=sqrt(1-(n0*sin(theta)/na)^2);              %³öÉä·½»·¾³µÄ³öÉä½Ç¶È
    etaa=na*eta0/C_thetaa;                              %½éÖÊµ¼ÄÉ
    C_thetab=sqrt(1-(n0*sin(theta)/nb)^2);              %³öÉä·½»·¾³µÄ³öÉä½Ç¶È
    etab=nb*eta0/C_thetab;   
    C_thetac=sqrt(1-(n0*sin(theta)/nc)^2);              %³öÉä·½»·¾³µÄ³öÉä½Ç¶È
    etac=nc*eta0/C_thetac;  
    
    
    
    ba(ii)=2*pi*na*a*C_thetaa/lambda(ii);
    bb(ii)=2*pi*nb*b*C_thetab/lambda(ii);
    bc(ii)=2*pi*nc*c(jj)*C_thetac/lambda(ii);
    
    d1=cos(ba(ii));d2=sin(ba(ii));
    d3=cos(bb(ii));d4=sin(bb(ii));
    d5=cos(bc(ii));d6=sin(bc(ii));
    
    xa=[d1,-1i*d2/etaa;-1i*etaa*d2,d1];
    xb=[d3,-1i*d4/etab;-1i*etab*d4,d3];
    xc=[d5,-1i*d6/etac;-1i*etac*d6,d5];

    [sg,eps_eq,n_sp]=jxgphcond(tau,muc,lambda(ii),hg1);    % µ÷ÓÃÕâ¸öº¯Êý£¬ËãÊ¯Ä«Ï©µÄÕÛÉäÂÊ,Õâ¸ö¹«Ê½ÀïÃæÓÃum×÷Îªµ¥Î»,²é¿´Õâ¸öº¯ÊýsgÓÃ¹ú¼Êµ¥Î»A/V
    
    eps_g=eps_eq;
%     eps_g=real(eps_g);
    ng=sqrt(eps_g);
    C_thetag=sqrt(1-(n0*sin(theta)/ng)^2);               % ³öÉä·½»·¾³µÄ³öÉä½Ç¶È
    etag=eta0*ng/C_thetag; 
    
    bg(ii)=2*pi*ng*hg1*C_thetag/lambda(ii);
    d9=cos(bg(ii));d10=sin(bg(ii));
    xg=[d9,-1i*d10/etag;-1i*etag*d10,d9];
    
    x1=(xb*xa)^5;
    x2=(xa*xb)^5;
    
    za=x2*xc*x1;     
    
    r_1=za(1,1)*etai+za(1,2)*etai*etao-za(2,1)-za(2,2)*etao;
    r_2=za(1,1)*etai+za(1,2)*etai*etao+za(2,1)+za(2,2)*etao;
    r=r_1/r_2;
    phir(ii)=angle(r);
    R(ii)=abs(r)^2;
    
    t_1=2*etai;
    t_2=za(1,1)*etai+za(1,2)*etai*etao+za(2,1)+za(2,2)*etao;
    t=t_1*C_theta0/t_2/C_thetao;
    phit(ii)=angle(t);
    
    T(ii)=abs(t)^2;
    
end

RR(jj,:)=R;
TT(jj,:)=T;
pphir(jj,:)=phir;
pphit(jj,:)=phit;

end
%%
save Fig5d

%%
jxfigure(0.8,0.2);
h1=jxplot((omega-omega0)./omega_gap,TT(4,:),'g','LineWidth',1);

hleg1=jxlegend([h1],{'N=6'},1)

jxlabel('(\omega-\omega_0)/\omega_g_a_p','T');             
xlim([-1,1]);       
set(gca,'xtick',[-1:0.5:1]);
ylim([-0.1,1.1]);                        
set(gca,'ytick',[0:0.5:1.1]); 

%%
jxprint('Fig5d')
jxprinteps('Fig5d')
